# Supplementary material for: Transcriptomic analysis of Pak Choi under acute ozone exposure revealed regulatory mechanism against ozone stress
Source: BMC Plant Biol. 2017 Dec 8;17:236. doi: 10.1186/s12870-017-1202-4 (PMC5721698; doi:10.1186/s12870-017-1202-4)
Supplement: Supplementary file 4 — Differentially expressed genes (DEGs) in Pak Choi under two O3 exposure. (XLSX 61 kb) [file 12870_2017_1202_MOESM4_ESM.xlsx]

## Sheet: Additonal file 4 DEGs E-O3vsNF
Gene_id	readcount_E-O3	readcount_NF	log2FoldChange	pval	padj	Blast swiss prot
Bra000001	16.6134	2.44568	2.764	0.010501	1	sp|Q0WT19|IP5P8_ARATH Type I inositol polyphosphate 5-phosphatase 8 OS=Arabidopsis thaliana GN=IP5P8 PE=2 SV=1//0
Bra000017	80.2875	3.29172	4.6083	0.022579	1	-//-
Bra000018	340.515	86.9153	1.97	0.03032	1	-//-
Bra000060	23.906	56.7568	-1.2474	0.049042	1	sp|Q94AL9|AGT22_ARATH Alanine--glyoxylate aminotransferase 2 homolog 2, mitochondrial OS=Arabidopsis thaliana GN=AGT3 PE=1 SV=2//0
Bra000289	344.994	2.59802	7.053	0.02258	1	-//-
Bra000291	3.40366	19.5379	-2.5211	0.01562	1	-//-
Bra000309	75.4724	0	Inf	0.024836	1	-//-
Bra000364	8.6465	0.941	3.1998	0.040334	1	-//-
Bra000377	5419.54	1802.08	1.5885	0.0091075	1	-//-
Bra000480	130.828	306.923	-1.2302	0.0064297	1	sp|Q94B55|XB31_ARATH Putative E3 ubiquitin-protein ligase XBAT31 OS=Arabidopsis thaliana GN=XBAT31 PE=2 SV=1//0
Bra000498	567.623	276.015	1.0402	0.038777	1	sp|P21239|RUB1_BRANA RuBisCO large subunit-binding protein subunit alpha, chloroplastic (Fragment) OS=Brassica napus PE=2 SV=2//0
Bra000501	94.1471	45.8579	1.0377	0.045151	1	-//-
Bra000512	18.2961	0.971467	4.2352	0.00043825	0.29883	-//-
Bra000513	25.1509	4.7964	2.3906	0.0054557	1	-//-
Bra000570	13.0984	34.123	-1.3814	0.043425	1	sp|Q9ZUH8|HHP3_ARATH Heptahelical transmembrane protein 3 OS=Arabidopsis thaliana GN=HHP3 PE=2 SV=2//3.2105e-180
Bra000571	291.279	131.079	1.152	0.025856	1	-//-
Bra000651	32.9458	4.34566	2.9224	0.00026005	0.19908	-//-
Bra000760	486.824	200.345	1.2809	0.0044694	1	sp|F4JPW1|BASS5_ARATH Probable sodium/metabolite cotransporter BASS5, chloroplastic OS=Arabidopsis thaliana GN=BASS5 PE=2 SV=1//0
Bra000813	5.65452	0	Inf	0.025474	1	-//-
Bra000815	7.67298	0.589687	3.7018	0.044153	1	-//-
Bra000848	1669.66	862.47	0.95301	0.038998	1	sp|Q9ZTA3|AOP1C_ARATH Probable 2-oxoglutarate-dependent dioxygenase AOP1 OS=Arabidopsis thaliana GN=AOP1 PE=2 SV=1//1.37889e-115
Bra000884	409.098	180.058	1.184	0.0089362	1	sp|Q39644|LEA5_CITSI Late embryogenesis abundant protein Lea5 OS=Citrus sinensis GN=LEA5 PE=2 SV=1//9.48519e-16
Bra001249	2475.98	1418.21	0.80393	0.04246	1	-//-
Bra001282	31.9793	0.351314	6.5082	0.00077265	0.44366	sp|Q9SFB0|FRD3_ARATH MATE efflux family protein FRD3 OS=Arabidopsis thaliana GN=FRD3 PE=1 SV=1//0
Bra001332	87.5988	27.7243	1.6598	0.0031948	0.89374	-//-
Bra001457	3645.39	10520.4	-1.529	0.020992	1	-//-
Bra001629	148.55	53.9882	1.4602	0.030057	1	sp|Q9LU15|AHP4_ARATH Histidine-containing phosphotransfer protein 4 OS=Arabidopsis thaliana GN=AHP4 PE=1 SV=2//6.06738e-57
Bra001637	7442.67	13070.4	-0.81241	0.043381	1	-//-
Bra001752	152.39	18.956	3.007	0.019493	1	-//-
Bra001842	38.717	94.0161	-1.2799	0.024296	1	-//-
Bra002069	21.0409	49.9678	-1.2478	0.041784	1	-//-
Bra002080	170.087	86.5187	0.97519	0.03156	1	-//-
Bra002112	331.873	166.176	0.99791	0.024753	1	sp|Q9FKP1|CCX1_ARATH Cation/calcium exchanger 1 OS=Arabidopsis thaliana GN=CCX1 PE=2 SV=1//0
Bra002283	258.736	50.9359	2.3447	1.71e-06	0.0062168	sp|Q07488|BCB1_ARATH Blue copper protein OS=Arabidopsis thaliana GN=BCB PE=1 SV=2//1.31004e-58
Bra002400	211.861	13.5181	3.9702	0.01972	1	-//-
Bra002508	11.6291	37.9832	-1.7076	0.015166	1	-//-
Bra002511	14.7394	0	Inf	0.00084877	0.463	sp|Q9LVG3|PUM18_ARATH Pumilio homolog 18 OS=Arabidopsis thaliana GN=APUM18 PE=2 SV=1//8.15534e-139
Bra002610	57.672	142.477	-1.3048	0.046147	1	-//-
Bra002661	479.405	253.323	0.92027	0.038376	1	sp|F4KEW8|NET4A_ARATH Protein NETWORKED 4A OS=Arabidopsis thaliana GN=NET4A PE=2 SV=1//0
Bra002798	209.132	104.615	0.99932	0.038735	1	sp|P51420|RL313_ARATH 60S ribosomal protein L31-3 OS=Arabidopsis thaliana GN=RPL31C PE=2 SV=2//8.14767e-63
Bra002822	82.7454	168.966	-1.03	0.026181	1	-//-
Bra002937	1096.88	57.4048	4.2561	0.0069315	1	sp|Q9FIA1|GDL87_ARATH GDSL esterase/lipase At5g55050 OS=Arabidopsis thaliana GN=At5g55050 PE=2 SV=1//0
Bra002982	643.497	307.881	1.0636	0.010298	1	sp|Q9LSQ5|FQR1_ARATH NAD(P)H dehydrogenase (quinone) FQR1 OS=Arabidopsis thaliana GN=FQR1 PE=1 SV=1//1.54762e-123
Bra002984	200.368	31.7582	2.6575	0.014161	1	-//-
Bra003037	102.822	49.8147	1.0455	0.03712	1	-//-
Bra003200	331.603	182.901	0.85839	0.04141	1	sp|Q93Z04|PLY13_ARATH Probable pectate lyase 13 OS=Arabidopsis thaliana GN=PMR6 PE=1 SV=1//0
Bra003213	17.3863	43.6821	-1.3291	0.04563	1	-//-
Bra003222	12.3901	56.5097	-2.1893	0.00053701	0.34463	-//-
Bra003240	49.9274	102.091	-1.0319	0.044339	1	-//-
Bra003252	25.7713	5.48195	2.233	0.0085216	1	-//-
Bra003330	31.8117	79.1863	-1.3157	0.022418	1	-//-
Bra003363	112.507	47.1297	1.2553	0.021581	1	sp|Q9LS40|ASPG1_ARATH Protein ASPARTIC PROTEASE IN GUARD CELL 1 OS=Arabidopsis thaliana GN=ASPG1 PE=1 SV=1//4.18102e-49
Bra003404	57.424	116.113	-1.0158	0.035933	1	-//-
Bra003431	30.1477	7.70622	1.968	0.012473	1	-//-
Bra003444	46.2906	101.629	-1.1345	0.027697	1	-//-
Bra003517	7.74232	0	Inf	0.042549	1	-//-
Bra003688	328.286	650.326	-0.98621	0.018282	1	-//-
Bra003774	17.6368	77.3785	-2.1333	0.0023143	0.78448	sp|P28493|PR5_ARATH Pathogenesis-related protein 5 OS=Arabidopsis thaliana GN=At1g75040 PE=1 SV=1//1.09695e-48
Bra003794	1.29778	10.2865	-2.9866	0.033103	1	-//-
Bra003840	415.073	61.8782	2.7459	0.009956	1	sp|Q9C6B9|PEAM3_ARATH Phosphoethanolamine N-methyltransferase 3 OS=Arabidopsis thaliana GN=NMT3 PE=2 SV=2//0
Bra003864	467.922	153.686	1.6063	0.0014337	0.60204	sp|O82500|Y4117_ARATH Putative disease resistance protein At4g11170 OS=Arabidopsis thaliana GN=At4g11170 PE=2 SV=1//4.16144e-58
Bra004015	99.2675	48.7456	1.0261	0.042482	1	sp|Q9S7Y1|BH030_ARATH Transcription factor bHLH30 OS=Arabidopsis thaliana GN=BHLH30 PE=1 SV=1//2.59974e-167
Bra004131	24.6668	71.4408	-1.5342	0.044644	1	sp|Q9S972|SD16_ARATH Receptor-like serine/threonine-protein kinase SD1-6 OS=Arabidopsis thaliana GN=SD16 PE=1 SV=2//0
Bra004166	94.5487	228.643	-1.274	0.0064648	1	sp|P0DH96|CALM4_ARATH Calmodulin-4 OS=Arabidopsis thaliana GN=CAM4 PE=1 SV=1//3.97064e-103
Bra004227	58.7159	21.4415	1.4533	0.012557	1	-//-
Bra004294	772.894	115.401	2.7436	1.33e-06	0.0054557	sp|Q9C9G4|ENDO2_ARATH Endonuclease 2 OS=Arabidopsis thaliana GN=ENDO2 PE=1 SV=1//2.35753e-180
Bra004320	7987.57	4184.28	0.93278	0.019897	1	-//-
Bra004369	765.278	405.082	0.91777	0.024194	1	-//-
Bra004370	18.791	4.26319	2.14	0.020312	1	-//-
Bra004388	66.017	28.5418	1.2098	0.025472	1	-//-
Bra004488	0.988313	8.49132	-3.1029	0.04508	1	-//-
Bra004518	343.65	149.556	1.2003	0.0081321	1	sp|Q9ZNV4|CYB5C_ARATH Cytochrome B5 isoform C OS=Arabidopsis thaliana GN=CYTB5-C PE=1 SV=1//6.19165e-63
Bra004708	182.829	16.2847	3.4889	0.018826	1	-//-
Bra004746	1527.51	41.125	5.215	8.83e-05	0.10709	sp|Q9ZW82|PRNL2_ARATH Pirin-like protein At2g43120 OS=Arabidopsis thaliana GN=At2g43120 PE=2 SV=3//0
Bra004768	1463.01	30.8145	5.5692	0.0072626	1	-//-
Bra004824	886.836	374.325	1.2444	0.048172	1	-//-
Bra004841	112.885	44.2326	1.3517	0.0077079	1	-//-
Bra004857	40.0938	9.97446	2.0071	0.044057	1	-//-
Bra004913	29.4341	7.36752	1.9982	0.011519	1	sp|F4IG60|ZPR1_ARATH Protein LITTLE ZIPPER 1 OS=Arabidopsis thaliana GN=ZPR1 PE=1 SV=1//4.8787e-17
Bra005025	374.306	165.477	1.1776	0.015733	1	-//-
Bra005054	201.422	109.12	0.8843	0.047104	1	-//-
Bra005061	678.333	1215.27	-0.84121	0.0438	1	-//-
Bra005127	59.2448	7.74483	2.9354	1.52e-05	0.033089	sp|O80450|TGT3B_ARATH Trihelix transcription factor GT-3b OS=Arabidopsis thaliana GN=GT-3B PE=1 SV=1//1.69522e-88
Bra005212	863.943	391.743	1.141	0.045393	1	-//-
Bra005227	505.959	1059.68	-1.0665	0.013274	1	sp|Q9SJL0|U86A1_ARATH UDP-glycosyltransferase 86A1 OS=Arabidopsis thaliana GN=UGT86A1 PE=2 SV=1//0
Bra005231	596.876	10.022	5.8962	0.00079065	0.44617	sp|Q9SZN7|HIP26_ARATH Heavy metal-associated isoprenylated plant protein 26 OS=Arabidopsis thaliana GN=HIPP26 PE=1 SV=1//2.62255e-06
Bra005245	157.471	3.03537	5.6971	0.02777	1	-//-
Bra005298	13.0338	0.620153	4.3935	0.0024618	0.79778	-//-
Bra005345	72.4097	278.764	-1.9448	0.040125	1	sp|Q06209|CHI4_BRANA Basic endochitinase CHB4 OS=Brassica napus PE=1 SV=2//4.31864e-119
Bra005403	5.00855	23.3564	-2.2214	0.033161	1	-//-
Bra005457	268.513	68.2728	1.9756	0.0068977	1	sp|O22960|TBL37_ARATH Protein trichome birefringence-like 37 OS=Arabidopsis thaliana GN=TBL37 PE=2 SV=2//0
Bra005526	416.634	1084.35	-1.38	0.042333	1	-//-
Bra005580	71.9167	28.6136	1.3296	0.016244	1	-//-
Bra005641	2264.4	1055.14	1.1017	0.041637	1	sp|Q9SKC1|U74C1_ARATH UDP-glycosyltransferase 74C1 OS=Arabidopsis thaliana GN=UGT74C1 PE=2 SV=1//0
Bra005688	85.79	5.53306	3.9547	7.98e-05	0.10499	sp|Q9SDW0|TGT3A_ARATH Trihelix transcription factor GT-3a OS=Arabidopsis thaliana GN=GT-3A PE=1 SV=1//4.82249e-125
Bra005727	813.679	421.891	0.94759	0.022215	1	-//-
Bra005800	138.603	296.725	-1.0982	0.024074	1	-//-
Bra005847	149.905	67.5995	1.149	0.014092	1	-//-
Bra005891	559.717	78.0939	2.8414	0.014892	1	sp|Q9SJ52|YLS9_ARATH Protein YLS9 OS=Arabidopsis thaliana GN=YLS9 PE=2 SV=1//3.09147e-48
Bra005918	65.143	18.7096	1.7998	0.0022444	0.78408	sp|Q9M5J9|PGIP1_ARATH Polygalacturonase inhibitor 1 OS=Arabidopsis thaliana GN=PGIP1 PE=2 SV=1//6.47809e-80
Bra005935	142.04	24.131	2.5573	0.047059	1	-//-
Bra005939	55.9722	3.41269	4.0357	0.03096	1	-//-
Bra006078	673.849	1311.01	-0.96018	0.018776	1	-//-
Bra006086	539.533	134.408	2.0051	0.00028695	0.21345	-//-
Bra006111	2498.26	1423.06	0.81193	0.041154	1	sp|O04893|AGLU_SPIOL Alpha-glucosidase OS=Spinacia oleracea PE=1 SV=1//0
Bra006315	401.102	759.086	-0.92029	0.024764	1	-//-
Bra006397	50.6707	8.89018	2.5109	0.026794	1	-//-
Bra006671	1.36005	12.4032	-3.189	0.012533	1	-//-
Bra006696	214.479	94.5498	1.1817	0.0082721	1	-//-
Bra006964	30.1601	1.882	4.0023	0.0043738	1	-//-
Bra007016	1453.79	2670.44	-0.87727	0.032697	1	sp|Q9LFF9|IPYR4_ARATH Soluble inorganic pyrophosphatase 4 OS=Arabidopsis thaliana GN=PPA4 PE=1 SV=1//1.49596e-148
Bra007039	39.1236	6.44003	2.6029	0.042593	1	-//-
Bra007044	246.984	102.341	1.271	0.036177	1	-//-
Bra007100	201.205	96.5701	1.059	0.037487	1	-//-
Bra007102	462.796	190.088	1.2837	0.0027155	0.84647	-//-
Bra007107	88.4494	26.9358	1.7153	0.0019905	0.7239	-//-
Bra007315	16.359	82.8502	-2.3404	0.0022241	0.78408	-//-
Bra007348	216.78	92.9604	1.2215	0.0083365	1	-//-
Bra007530	13.5585	36.5814	-1.4319	0.025165	1	-//-
Bra007581	278.458	127.065	1.1319	0.015095	1	-//-
Bra007636	26.1737	72.2791	-1.4655	0.013673	1	sp|Q9SLP1|C78A9_ARATH Cytochrome P450 78A9 OS=Arabidopsis thaliana GN=CYP78A9 PE=2 SV=1//0
Bra007683	2064	1106.52	0.89941	0.031093	1	sp|Q8LGG8|USPAL_ARATH Universal stress protein A-like protein OS=Arabidopsis thaliana GN=At3g01520 PE=1 SV=2//1.22458e-11
Bra007691	9.16511	0.294843	4.9581	0.021694	1	-//-
Bra007759	247.788	539.589	-1.1228	0.0063858	1	-//-
Bra007918	59.9607	26.355	1.1859	0.034506	1	-//-
Bra007961	202.278	508.527	-1.33	0.040184	1	-//-
Bra008207	57.9622	26.2638	1.142	0.042211	1	-//-
Bra008267	220.291	42.6556	2.3686	0.01592	1	-//-
Bra008320	39.6293	11.5321	1.7809	0.0095804	1	-//-
Bra008438	113.311	41.763	1.44	0.011546	1	sp|Q9SAH9|CCR2_ARATH Cinnamoyl-CoA reductase 2 OS=Arabidopsis thaliana GN=CCR2 PE=1 SV=1//0
Bra008495	586.425	1186.62	-1.0168	0.038643	1	-//-
Bra008540	7797.3	3293.24	1.2435	0.0036121	0.93828	-//-
Bra008553	49.9615	17.7937	1.4894	0.016212	1	-//-
Bra008581	7710.26	2442.88	1.6582	0.024937	1	-//-
Bra008676	4324.68	324.111	3.738	0.0005695	0.35846	-//-
Bra008724	64.5825	151.021	-1.2255	0.015073	1	-//-
Bra008741	260.903	97.6343	1.4181	0.029664	1	-//-
Bra008774	196.338	3.93341	5.6414	0.0090595	1	-//-
Bra008850	1574.73	143.882	3.4521	0.00011563	0.13043	-//-
Bra009008	504.364	157.602	1.6782	0.0031134	0.89374	sp|Q8LAY8|P2C69_ARATH Probable protein phosphatase 2C 69 OS=Arabidopsis thaliana GN=At5g10740 PE=2 SV=1//0
Bra009096	104.743	15.2513	2.7799	0.0019897	0.7239	-//-
Bra009105	411.179	31.2427	3.7182	0.036072	1	-//-
Bra009200	76.2217	36.7429	1.0527	0.043207	1	-//-
Bra009207	20.5308	76.662	-1.9007	0.010498	1	-//-
Bra009237	77.4069	9.35353	3.0489	0.01601	1	-//-
Bra009273	15.876	42.415	-1.4177	0.036519	1	-//-
Bra009313	74.9036	1.65255	5.5023	6.01e-07	0.0030377	sp|Q9SD84|PDCB2_ARATH PLASMODESMATA CALLOSE-BINDING PROTEIN 2 OS=Arabidopsis thaliana GN=PDCB2 PE=1 SV=1//1.83811e-65
Bra009352	56.5596	110.851	-0.97078	0.049502	1	-//-
Bra009365	10.8323	1.02794	3.3975	0.01477	1	-//-
Bra009383	25.3593	71.3359	-1.4921	0.008821	1	sp|F4KCL7|OE64M_ARATH Outer envelope protein 64, mitochondrial OS=Arabidopsis thaliana GN=OM64 PE=1 SV=1//0
Bra009445	69.9595	0	Inf	0.018428	1	-//-
Bra009507	76.856	31.0087	1.3095	0.026247	1	-//-
Bra009536	1224.8	592.806	1.0469	0.018586	1	-//-
Bra009620	14.8349	3.6475	2.024	0.047511	1	-//-
Bra009730	133.357	18.4552	2.8532	0.022599	1	-//-
Bra009770	698.536	1385.52	-0.98802	0.014847	1	-//-
Bra009775	46.2667	3.27374	3.821	0.0039462	0.98595	-//-
Bra009877	61.3459	130.911	-1.0935	0.023961	1	sp|Q944K3|HDA2_ARATH Histone deacetylase 2 OS=Arabidopsis thaliana GN=HDA2 PE=2 SV=2//0
Bra009896	4.55881	16.4199	-1.8487	0.04945	1	sp|Q94AZ2|STP13_ARATH Sugar transport protein 13 OS=Arabidopsis thaliana GN=STP13 PE=1 SV=2//1.7338e-173
Bra009994	27.264	71.3884	-1.3887	0.010173	1	-//-
Bra010015	173.402	366.62	-1.0802	0.016544	1	-//-
Bra010116	830.318	1592.61	-0.93966	0.02567	1	-//-
Bra010220	305.851	81.6066	1.9061	2.78e-05	0.048279	sp|Q9C5T4|WRK18_ARATH WRKY transcription factor 18 OS=Arabidopsis thaliana GN=WRKY18 PE=1 SV=2//6.31744e-165
Bra010396	50.3734	1.27077	5.3089	0.0032716	0.89374	-//-
Bra010553	981.017	529.649	0.88924	0.029351	1	sp|Q70E96|AL3F1_ARATH Aldehyde dehydrogenase family 3 member F1 OS=Arabidopsis thaliana GN=ALDH3F1 PE=2 SV=2//0
Bra010640	32.0082	71.5875	-1.1613	0.030595	1	sp|Q8L936|CAP16_ARATH Putative clathrin assembly protein At4g40080 OS=Arabidopsis thaliana GN=At4g40080 PE=2 SV=2//0
Bra010644	184.527	529.825	-1.5217	0.033826	1	-//-
Bra010645	12.9182	2.34625	2.461	0.032195	1	sp|O49196|APK2_ARATH Adenylyl-sulfate kinase 2, chloroplastic OS=Arabidopsis thaliana GN=APK2 PE=1 SV=1//1.44151e-169
Bra010673	9.79506	0.32531	4.9122	0.0054836	1	sp|O22227|MIZ1_ARATH Protein MIZU-KUSSEI 1 OS=Arabidopsis thaliana GN=MIZ1 PE=1 SV=1//9.97023e-39
Bra010780	29.8514	69.1078	-1.211	0.049505	1	-//-
Bra010802	26.1977	2.48061	3.4007	0.00086405	0.46361	-//-
Bra011047	1544.44	879.817	0.81181	0.048949	1	sp|Q8W0Y8|PSB28_ARATH Photosystem II reaction center PSB28 protein, chloroplastic OS=Arabidopsis thaliana GN=PSB28 PE=2 SV=1//2.60039e-111
Bra011193	25.612	5.62446	2.187	0.047896	1	-//-
Bra011236	4034.29	1568.05	1.3633	0.009064	1	-//-
Bra011237	109.504	17.8851	2.6141	0.042472	1	-//-
Bra011452	21.5648	4.24075	2.3463	0.037956	1	-//-
Bra011460	704.209	268.918	1.3888	0.021126	1	-//-
Bra011546	492.731	236.238	1.0606	0.029508	1	-//-
Bra011573	3189.55	6718.05	-1.0747	0.04232	1	sp|F4I9E1|NFD4_ARATH Protein NUCLEAR FUSION DEFECTIVE 4 OS=Arabidopsis thaliana GN=NFD4 PE=3 SV=1//2.46539e-18
Bra011686	11.987	1.29231	3.2134	0.041041	1	-//-
Bra011822	362.29	161.264	1.1677	0.0085674	1	-//-
Bra011942	41.508	4.20672	3.3026	0.020113	1	-//-
Bra011969	47.2779	8.07919	2.5489	0.0073847	1	-//-
Bra011974	26.7225	0.971467	4.7817	2.74e-05	0.048279	-//-
Bra011986	1010.17	474.613	1.0898	0.0076853	1	-//-
Bra012028	582.519	305.715	0.93012	0.025253	1	-//-
Bra012139	265.29	131.792	1.0093	0.020357	1	-//-
Bra012157	8045.01	2999.36	1.4234	0.018654	1	-//-
Bra012184	205.93	31.2691	2.7193	0.00093934	0.48038	-//-
Bra012285	17.063	3.50409	2.2838	0.024782	1	-//-
Bra012287	16.4832	47.4237	-1.5246	0.016232	1	-//-
Bra012294	65.2712	128.513	-0.9774	0.039106	1	-//-
Bra012510	136.899	52.354	1.3867	0.028957	1	-//-
Bra012525	15.1541	115.035	-2.9243	0.025016	1	-//-
Bra012609	7.2613	33.4637	-2.2043	0.0031456	0.89374	sp|Q3ECH2|Y1670_ARATH Probable receptor-like protein kinase At1g67000 OS=Arabidopsis thaliana GN=At1g67000 PE=2 SV=2//2.17938e-115
Bra012672	95.3631	281.906	-1.5637	0.0112	1	-//-
Bra012706	6.88532	0.294843	4.5455	0.030452	1	-//-
Bra012747	2052.22	1023.75	1.0033	0.013313	1	sp|P34914|HYES_MOUSE Bifunctional epoxide hydrolase 2 OS=Mus musculus GN=Ephx2 PE=1 SV=2//8.97413e-49
Bra012845	66.861	12.9141	2.3722	0.00014904	0.13601	-//-
Bra012889	269.186	38.3568	2.811	0.031455	1	-//-
Bra012938	318.509	30.8109	3.3698	0.014292	1	sp|Q9FKG1|EF104_ARATH Ethylene-responsive transcription factor ERF104 OS=Arabidopsis thaliana GN=ERF104 PE=1 SV=1//4.30453e-98
Bra013069	885.916	437.01	1.0195	0.015712	1	-//-
Bra013115	148.73	321.922	-1.114	0.01262	1	-//-
Bra013175	192.465	58.133	1.7272	0.015086	1	-//-
Bra013200	698.121	257.349	1.4398	0.00075411	0.44366	sp|Q9SJB4|GDL34_ARATH GDSL esterase/lipase At2g04570 OS=Arabidopsis thaliana GN=At2g04570 PE=2 SV=1//0
Bra013246	57.2752	189.543	-1.7265	0.00033336	0.24046	sp|Q9S7P9|SNP33_ARATH SNAP25 homologous protein SNAP33 OS=Arabidopsis thaliana GN=SNAP33 PE=1 SV=1//6.32844e-101
Bra013276	2.30842	19.0251	-3.0429	0.0032768	0.89374	-//-
Bra013345	35.9675	11.1459	1.6902	0.020508	1	sp|C0LGQ9|Y4294_ARATH Probable LRR receptor-like serine/threonine-protein kinase At4g20940 OS=Arabidopsis thaliana GN=At4g20940 PE=1 SV=1//1.35529e-12
Bra013367	16.4341	0.32531	5.6587	0.022462	1	-//-
Bra013426	161.521	60.7158	1.4116	0.047439	1	-//-
Bra013579	7069.94	2328.07	1.6026	0.0016332	0.65326	-//-
Bra013748	204.258	463.642	-1.1826	0.049829	1	-//-
Bra013804	255.483	116.853	1.1285	0.045033	1	sp|A1L4X0|CLT2_ARATH Protein CLT2, chloroplastic OS=Arabidopsis thaliana GN=CLT2 PE=2 SV=1//0
Bra013815	313.551	23.6316	3.7299	0.013044	1	-//-
Bra013833	175.929	47.8552	1.8782	0.018426	1	-//-
Bra013868	2.70013	16.0022	-2.5672	0.014001	1	-//-
Bra013877	87.3348	40.8617	1.0958	0.038472	1	-//-
Bra013908	18.1805	4.85734	1.9042	0.044341	1	-//-
Bra013923	5.05132	0	Inf	0.040297	1	-//-
Bra013944	28.8578	117.066	-2.0203	0.028566	1	sp|Q8RWE5|PIRL8_ARATH Plant intracellular Ras-group-related LRR protein 8 OS=Arabidopsis thaliana GN=PIRL8 PE=2 SV=1//0
Bra013947	90.4826	232.932	-1.3642	0.0023728	0.78448	sp|Q42484|RPS2_ARATH Disease resistance protein RPS2 OS=Arabidopsis thaliana GN=RPS2 PE=1 SV=1//0
Bra013956	119.79	51.9869	1.2043	0.034251	1	-//-
Bra013985	68.7203	8.97355	2.937	0.018477	1	-//-
Bra014034	342.143	153.125	1.1599	0.036381	1	sp|Q6ZRR5|TM136_HUMAN Transmembrane protein 136 OS=Homo sapiens GN=TMEM136 PE=2 SV=2//9.81118e-16
Bra014094	101.975	43.6478	1.2242	0.042382	1	-//-
Bra014177	14.8349	3.35265	2.1456	0.037212	1	-//-
Bra014183	16.1366	40.2369	-1.3182	0.045129	1	-//-
Bra014189	145.251	44.8909	1.694	0.0011849	0.55404	-//-
Bra014190	375.04	136.439	1.4588	0.028171	1	-//-
Bra014297	882.344	284.132	1.6348	0.00015155	0.13601	sp|O82155|DOF17_ARATH Dof zinc finger protein DOF1.7 OS=Arabidopsis thaliana GN=DOF1.7 PE=2 SV=1//7.45933e-72
Bra014317	449.642	125.663	1.8392	0.033882	1	sp|O04006|PSAH_BRACM Photosystem I reaction center subunit VI, chloroplastic OS=Brassica campestris GN=PSAH PE=2 SV=1//4.91473e-72
Bra014361	39.9496	11.8439	1.754	0.03598	1	-//-
Bra014430	381.848	688	-0.84941	0.041487	1	-//-
Bra014438	232.698	598.315	-1.3624	0.04283	1	-//-
Bra014547	851.186	68.9763	3.6253	0.048935	1	-//-
Bra014610	4.7038	18.5834	-1.9821	0.034913	1	-//-
Bra014622	255.715	518.403	-1.0195	0.018416	1	sp|O22941|PXM16_ARATH Zinc-metallopeptidase, peroxisomal OS=Arabidopsis thaliana GN=PXM16 PE=2 SV=1//0
Bra014663	533.393	170.774	1.6431	0.048986	1	sp|Q9LER7|PSRP5_ARATH 50S ribosomal protein 5, chloroplastic OS=Arabidopsis thaliana GN=PSRP5 PE=2 SV=1//1.92152e-22
Bra014696	327.9	100.315	1.7087	0.018856	1	-//-
Bra014747	53.5297	20.7691	1.3659	0.023102	1	sp|P52409|E13B_WHEAT Glucan endo-1,3-beta-glucosidase OS=Triticum aestivum GN=GLC1 PE=2 SV=1//3.6402e-137
Bra014842	50.789	131.026	-1.3673	0.0055987	1	-//-
Bra014915	137.381	43.7231	1.6517	0.0009626	0.4847	-//-
Bra014929	17.7237	2.18577	3.0195	0.007396	1	sp|Q7XBH4|MYB4_ORYSJ Myb-related protein Myb4 OS=Oryza sativa subsp. japonica GN=MYB4 PE=2 SV=2//3.40504e-72
Bra015028	1.95665	15.7845	-3.012	0.048394	1	sp|Q9SQH9|AMT13_ARATH Ammonium transporter 1 member 3 OS=Arabidopsis thaliana GN=AMT1-3 PE=2 SV=2//0
Bra015085	167.26	383.236	-1.1961	0.04317	1	-//-
Bra015120	114.961	28.5839	2.0079	0.00014772	0.13601	sp|Q9LSF1|OXI1_ARATH Serine/threonine-protein kinase OXI1 OS=Arabidopsis thaliana GN=OXI1 PE=1 SV=1//0
Bra015272	95.1009	26.8945	1.8221	0.00060515	0.36679	sp|Q84TF4|GRS13_ARATH Monothiol glutaredoxin-S13 OS=Arabidopsis thaliana GN=GRXS13 PE=2 SV=2//9.69564e-63
Bra015346	1068.32	476.924	1.1635	0.027456	1	-//-
Bra015434	11.881	2.23331	2.4114	0.043607	1	-//-
Bra015522	151.002	78.6832	0.94044	0.045341	1	-//-
Bra015560	118.457	239.046	-1.0129	0.022229	1	sp|Q8GWA1|NDA1_ARATH Internal alternative NAD(P)H-ubiquinone oxidoreductase A1, mitochondrial OS=Arabidopsis thaliana GN=NDA1 PE=2 SV=1//0
Bra015660	25.0964	7.59696	1.724	0.041909	1	sp|Q9CAP4|ERF13_ARATH Ethylene-responsive transcription factor ERF013 OS=Arabidopsis thaliana GN=ERF013 PE=2 SV=1//5.6475e-73
Bra015727	164.036	12.8799	3.6708	0.012448	1	sp|Q9SRE6|CML38_ARATH Calcium-binding protein CML38 OS=Arabidopsis thaliana GN=CML38 PE=2 SV=1//5.05466e-99
Bra015834	17.6039	4.35012	2.0168	0.047298	1	-//-
Bra015885	3.05425	14.4341	-2.2406	0.045309	1	-//-
Bra015929	20.7358	65.6579	-1.6628	0.013812	1	-//-
Bra015938	1662.02	781.19	1.0892	0.01522	1	-//-
Bra015981	11231.6	2618.03	2.101	6.5e-07	0.0030377	sp|Q8T126|FNKC_DICDI Probable inactive serine/threonine-protein kinase fnkC OS=Dictyostelium discoideum GN=fnkC PE=3 SV=1//5.68165e-13
Bra015986	136.918	13.6372	3.3277	0.009433	1	sp|Q8VY81|NUD21_ARATH Nudix hydrolase 21, chloroplastic OS=Arabidopsis thaliana GN=NUDT21 PE=2 SV=1//3.00573e-87
Bra016103	76.9023	6.24015	3.6234	0.00034369	0.24046	sp|Q39232|SUC1_ARATH Sucrose transport protein SUC1 OS=Arabidopsis thaliana GN=SUC1 PE=1 SV=1//0
Bra016166	24.446	3.71646	2.7176	0.01925	1	-//-
Bra016179	1.93668	13.2366	-2.7729	0.022047	1	-//-
Bra016250	640.917	192.792	1.7331	0.0012572	0.57332	sp|Q9CAS6|GSTUB_ARATH Glutathione S-transferase U11 OS=Arabidopsis thaliana GN=GSTU11 PE=2 SV=1//1.53738e-141
Bra016319	10.3736	43.4858	-2.0676	0.0025622	0.81417	-//-
Bra016418	116.247	56.4451	1.0423	0.037894	1	-//-
Bra016420	131.447	63.7185	1.0447	0.040918	1	-//-
Bra016427	210.996	558.951	-1.4055	0.00081162	0.45024	sp|Q9LMN7|WAK5_ARATH Wall-associated receptor kinase 5 OS=Arabidopsis thaliana GN=WAK5 PE=2 SV=1//0
Bra016428	6.16606	27.1867	-2.1405	0.0068312	1	sp|Q39191|WAK1_ARATH Wall-associated receptor kinase 1 OS=Arabidopsis thaliana GN=WAK1 PE=1 SV=2//0
Bra016441	34.1442	11.0455	1.6282	0.021239	1	-//-
Bra016492	85.8497	43.1747	0.99163	0.048752	1	-//-
Bra016494	219.551	113.572	0.95095	0.035909	1	-//-
Bra016501	25.2665	0	Inf	0.048531	1	-//-
Bra016733	72.0296	18.1783	1.9864	0.013101	1	-//-
Bra016734	22.9479	89.9612	-1.9709	0.0013442	0.58653	sp|Q94DH3|PCL1_ORYSJ Transcription factor PCL1 OS=Oryza sativa subsp. japonica GN=PCL1 PE=2 SV=1//1.25192e-13
Bra016736	260.554	97.1554	1.4232	0.046653	1	-//-
Bra016770	384.52	812.904	-1.08	0.0094948	1	-//-
Bra016823	62.6207	26.2216	1.2559	0.040394	1	-//-
Bra016937	399.606	186.968	1.0958	0.02078	1	-//-
Bra017040	126.257	30.5269	2.0482	0.027775	1	-//-
Bra017052	3991.59	11195.6	-1.4879	0.0092644	1	-//-
Bra017112	12829.6	3726.62	1.7835	0.0024422	0.79778	sp|Q42641|NLTPA_BRAOT Non-specific lipid-transfer protein A OS=Brassica oleracea var. italica GN=WAX9A PE=3 SV=1//2.43715e-72
Bra017113	8224.65	2768.68	1.5708	0.00012143	0.13043	-//-
Bra017198	32.4808	9.75317	1.7356	0.019173	1	-//-
Bra017215	592.009	62.0456	3.2542	0.00026155	0.19908	-//-
Bra017237	55.0099	22.7167	1.2759	0.042415	1	-//-
Bra017272	35.2207	5.81988	2.5974	0.01901	1	-//-
Bra017296	1277.58	511.657	1.3202	0.023829	1	sp|E4MWF4|CSPL1_EUTHA CASP-like protein 2B1 OS=Eutrema halophilum PE=2 SV=1//3.67214e-79
Bra017465	351.558	187.843	0.90424	0.045995	1	sp|Q9ZU51|RHA2B_ARATH Probable E3 ubiquitin-protein ligase RHA2B OS=Arabidopsis thaliana GN=RHA2B PE=1 SV=2//9.60478e-59
Bra017532	44.1059	17.7768	1.311	0.038885	1	-//-
Bra017624	183.327	86.3786	1.0857	0.021582	1	-//-
Bra017672	2832.01	1398.5	1.0179	0.045034	1	-//-
Bra017839	24.3736	4.69251	2.3769	0.029011	1	-//-
Bra017856	64.6563	139.915	-1.1137	0.021871	1	-//-
Bra017975	273.439	106.998	1.3536	0.0025521	0.81417	-//-
Bra017990	0.658875	9.66177	-3.8742	0.014206	1	-//-
Bra017995	9.19374	0	Inf	0.0023354	0.78448	sp|Q5Q0H2|FLA19_ARATH Fasciclin-like arabinogalactan protein 19 OS=Arabidopsis thaliana GN=FLA19 PE=2 SV=2//2.05345e-06
Bra018039	1191.09	2735.09	-1.1993	0.0039098	0.98438	-//-
Bra018121	9.80166	0.941	3.3808	0.024369	1	-//-
Bra018299	86.5313	165.263	-0.93347	0.048756	1	-//-
Bra018368	3391.35	6556.94	-0.95116	0.018812	1	-//-
Bra018402	84.9298	41.5202	1.0325	0.045678	1	-//-
Bra018412	1526	713.75	1.0963	0.010725	1	sp|Q93ZR6|WSD1_ARATH O-acyltransferase WSD1 OS=Arabidopsis thaliana GN=WSD1 PE=2 SV=1//6.69695e-45
Bra018439	336.066	684.597	-1.0265	0.014428	1	-//-
Bra018589	54.9402	21.5657	1.3491	0.029513	1	sp|Q8L4B2|NFYC9_ARATH Nuclear transcription factor Y subunit C-9 OS=Arabidopsis thaliana GN=NFYC9 PE=2 SV=1//3.26562e-85
Bra018695	1661.14	877.62	0.92051	0.039169	1	-//-
Bra018710	1375.28	311.609	2.1419	2.45e-06	0.0080326	-//-
Bra018740	702.927	313.439	1.1652	0.0052069	1	-//-
Bra018859	271.551	10.9021	4.6385	7.65e-09	6.26e-05	sp|Q9LPS9|PRNL1_ARATH Pirin-like protein At1g50590 OS=Arabidopsis thaliana GN=At1g50590 PE=2 SV=1//0
Bra018925	96.5424	23.3801	2.0459	0.0084628	1	-//-
Bra018944	7.46431	0	Inf	0.0070941	1	-//-
Bra018969	1827.66	116.533	3.9712	9.1e-10	1.49e-05	sp|Q9SE50|BGL18_ARATH Beta-D-glucopyranosyl abscisate beta-glucosidase OS=Arabidopsis thaliana GN=BGLU18 PE=1 SV=2//0
Bra018986	291.285	149.497	0.96231	0.029376	1	-//-
Bra018989	48.7509	175.885	-1.8511	0.0051717	1	-//-
Bra019118	53.823	116.128	-1.1094	0.048739	1	-//-
Bra019217	104.835	50.7027	1.048	0.04354	1	sp|Q94K05|TCPQ_ARATH T-complex protein 1 subunit theta OS=Arabidopsis thaliana GN=CCT8 PE=1 SV=1//4.36312e-21
Bra019240	90.9679	214.865	-1.24	0.0074142	1	sp|Q9STX1|ACBP3_ARATH Acyl-CoA-binding domain-containing protein 3 OS=Arabidopsis thaliana GN=ACBP3 PE=1 SV=1//2.64103e-67
Bra019277	27.4617	6.91767	1.9891	0.011096	1	sp|Q9SUQ8|DIR6_ARATH Dirigent protein 6 OS=Arabidopsis thaliana GN=DIR6 PE=1 SV=1//3.14571e-116
Bra019359	29.4345	10.1045	1.5425	0.036035	1	-//-
Bra019416	1028.15	316.764	1.6986	0.038177	1	-//-
Bra019417	9.95011	30.1888	-1.6012	0.0296	1	-//-
Bra019469	491.105	1034.11	-1.0743	0.020022	1	-//-
Bra019477	24.5957	4.6145	2.4142	0.010755	1	-//-
Bra019503	36.8556	8.30942	2.1491	0.0029794	0.88649	sp|Q9SN89|CML47_ARATH Probable calcium-binding protein CML47 OS=Arabidopsis thaliana GN=CML47 PE=2 SV=1//2.45949e-73
Bra019526	52.6743	159.626	-1.5995	0.0010538	0.51479	sp|Q9SIC9|PP178_ARATH Pentatricopeptide repeat-containing protein At2g31400, chloroplastic OS=Arabidopsis thaliana GN=At2g31400 PE=2 SV=1//1.45265e-13
Bra019592	1.31775	17.576	-3.7375	0.0017631	0.687	sp|Q9FJ47|SAG12_ARATH Senescence-specific cysteine protease SAG12 OS=Arabidopsis thaliana GN=SAG12 PE=1 SV=1//1.6118e-113
Bra019718	1042.4	2525.29	-1.2765	0.019616	1	-//-
Bra019777	37.12	2.12484	4.1268	0.019374	1	-//-
Bra019991	9.62539	29.4808	-1.6149	0.027896	1	-//-
Bra020077	125.815	63.8847	0.97776	0.040366	1	-//-
Bra020094	19.2621	78.7467	-2.0315	0.010811	1	-//-
Bra020115	504.878	1372.95	-1.4433	0.010905	1	sp|P45854|GLP1_SINAL Germin-like protein 1 OS=Sinapis alba GN=GLP1 PE=2 SV=1//9.57356e-102
Bra020194	0.329438	9.02097	-4.7752	0.010147	1	-//-
Bra020195	191.003	52.8918	1.8525	8.29e-05	0.10499	-//-
Bra020284	22.3668	4.41462	2.341	0.026881	1	-//-
Bra020301	43.7323	134.479	-1.6206	0.0037476	0.95828	sp|Q9FN94|RLK7_ARATH Receptor-like protein kinase At5g59670 OS=Arabidopsis thaliana GN=At5g59670 PE=1 SV=1//0
Bra020317	16.4275	41.6979	-1.3439	0.03293	1	-//-
Bra020330	125.617	37.0342	1.7621	0.0206	1	-//-
Bra020333	19.2449	4.28919	2.1657	0.01814	1	-//-
Bra020695	21.7679	68.0247	-1.6439	0.015926	1	-//-
Bra020713	639.36	3.47808	7.5222	0.041704	1	-//-
Bra020854	111.293	55.8476	0.9948	0.037422	1	sp|Q9S9W2|SDRA_ARATH Short-chain dehydrogenase/reductase SDRA OS=Arabidopsis thaliana GN=SDRA PE=1 SV=1//7.11665e-129
Bra020862	834.613	140.91	2.5663	1.46e-08	9.58e-05	sp|Q9LYT3|TT12_ARATH Protein TRANSPARENT TESTA 12 OS=Arabidopsis thaliana GN=TT12 PE=2 SV=1//1.64677e-132
Bra020878	5.89936	0	Inf	0.020937	1	-//-
Bra020998	16.9779	41.9783	-1.306	0.03914	1	-//-
Bra021063	563.753	275.407	1.0335	0.017333	1	-//-
Bra021343	92.5035	255.297	-1.4646	0.027409	1	-//-
Bra021354	148.92	277.421	-0.89754	0.042429	1	-//-
Bra021431	310.465	904.003	-1.5419	0.03669	1	-//-
Bra021442	47.0397	9.7603	2.2689	0.025252	1	-//-
Bra021464	121.789	33.208	1.8748	0.00059758	0.36679	sp|Q96502|COL2_ARATH Zinc finger protein CONSTANS-LIKE 2 OS=Arabidopsis thaliana GN=COL2 PE=1 SV=1//8.48031e-134
Bra021599	906.03	2780.99	-1.618	8.32e-05	0.10499	-//-
Bra021614	1321.13	3077.71	-1.2201	0.0028558	0.88179	sp|O65351|SBT17_ARATH Subtilisin-like protease SBT1.7 OS=Arabidopsis thaliana GN=SBT1.7 PE=1 SV=1//0
Bra021622	17.7869	1.75657	3.34	0.0018696	0.71152	sp|O22920|CHX13_ARATH Cation/H(+) symporter 13 OS=Arabidopsis thaliana GN=CHX13 PE=1 SV=1//0
Bra021642	132.557	255.173	-0.94486	0.025043	1	sp|Q3EBR6|PLA16_ARATH Phospholipase A1-Igamma2, chloroplastic OS=Arabidopsis thaliana GN=At2g30550 PE=1 SV=2//0
Bra021668	278.799	65.5927	2.0876	0.036269	1	sp|Q9SKK4|GSL_ARATH Probable 2-oxoacid dependent dioxygenase OS=Arabidopsis thaliana GN=GSL-OH PE=2 SV=1//6.70675e-76
Bra021669	305.515	91.0936	1.7458	0.047701	1	-//-
Bra021736	543.113	1040.07	-0.93736	0.023841	1	-//-
Bra021804	0.701175	10.2397	-3.8683	0.01126	1	-//-
Bra021861	251.185	109.932	1.1921	0.010767	1	sp|O22808|LYK5_ARATH Protein LYK5 OS=Arabidopsis thaliana GN=LYK5 PE=2 SV=1//1.01797e-123
Bra021903	56.4045	128.951	-1.1929	0.016874	1	-//-
Bra021923	0	8.41253	#NAME?	0.022876	1	-//-
Bra021965	89.361	11.8172	2.9188	0.046046	1	-//-
Bra022030	16.9485	0.589687	4.8451	0.0071544	1	-//-
Bra022157	1.64954	19.0305	-3.5282	0.0013311	0.58653	-//-
Bra022161	6978.05	1530.93	2.1884	0.026933	1	-//-
Bra022189	169.471	495.08	-1.5466	0.03677	1	-//-
Bra022355	32.3166	8.26544	1.9671	0.035654	1	sp|Q6NQG7|ATL78_ARATH RING-H2 finger protein ATL78 OS=Arabidopsis thaliana GN=ATL78 PE=2 SV=1//5.08529e-77
Bra022364	25.4803	6.37095	1.9998	0.015348	1	-//-
Bra022381	120.182	234.138	-0.96214	0.037534	1	-//-
Bra022437	112.463	10.6852	3.3958	0.014752	1	sp|Q00IB6|CPL4_ARATH RNA polymerase II C-terminal domain phosphatase-like 4 OS=Arabidopsis thaliana GN=CPL4 PE=1 SV=1//7.57761e-42
Bra022448	2238.15	1130.47	0.98538	0.019252	1	sp|Q9LE06|BCAT4_ARATH Methionine aminotransferase BCAT4 OS=Arabidopsis thaliana GN=BCAT4 PE=1 SV=1//0
Bra022458	201.958	97.6013	1.0491	0.02469	1	-//-
Bra022468	62.1158	123.421	-0.99056	0.035527	1	-//-
Bra022545	50.9505	114.138	-1.1636	0.021102	1	-//-
Bra022587	94.8815	30.4864	1.638	0.022339	1	-//-
Bra022678	432.146	173.416	1.3173	0.0099236	1	-//-
Bra022723	382.251	74.4328	2.3605	0.016458	1	-//-
Bra022768	138.252	71.0804	0.95978	0.04433	1	-//-
Bra022769	88.8256	176.834	-0.99335	0.029943	1	-//-
Bra022802	243.298	96.3445	1.3364	0.0075356	1	-//-
Bra022816	1641.07	2902.13	-0.82247	0.042189	1	-//-
Bra022882	13.8889	1.02794	3.7561	0.0034554	0.91459	-//-
Bra023050	442.323	175.963	1.3298	0.0077661	1	-//-
Bra023236	3236.35	1500.65	1.1088	0.011359	1	-//-
Bra023294	347.517	55.2929	2.6519	0.029388	1	-//-
Bra023384	83.5573	26.7638	1.6425	0.02692	1	-//-
Bra023394	159.842	9.23154	4.1139	0.014122	1	sp|Q9FY94|SWT15_ARATH Bidirectional sugar transporter SWEET15 OS=Arabidopsis thaliana GN=SWEET15 PE=2 SV=1//1.90673e-159
Bra023450	2326.14	832.314	1.4827	0.036486	1	sp|Q9FMT1|LEU33_ARATH 3-isopropylmalate dehydrogenase 3, chloroplastic OS=Arabidopsis thaliana GN=IMDH3 PE=1 SV=1//0
Bra023478	4.2874	20.978	-2.2907	0.014174	1	sp|Q9LYJ9|RH46_ARATH DEAD-box ATP-dependent RNA helicase 46 OS=Arabidopsis thaliana GN=RH46 PE=2 SV=2//0
Bra023492	523.096	254.04	1.042	0.015963	1	-//-
Bra023576	28.2218	6.98217	2.0151	0.013107	1	-//-
Bra023615	52.0453	103.445	-0.99103	0.047604	1	-//-
Bra023689	10.4852	0.620153	4.0796	0.016404	1	-//-
Bra023706	399.137	216.675	0.88135	0.036598	1	-//-
Bra023844	690.718	1701.13	-1.3003	0.035022	1	sp|Q8GYA4|CRK10_ARATH Cysteine-rich receptor-like protein kinase 10 OS=Arabidopsis thaliana GN=CRK10 PE=1 SV=3//0
Bra023849	57.9674	12.7832	2.181	0.00077116	0.44366	sp|Q9LIE6|VQ22_ARATH VQ motif-containing protein 22 OS=Arabidopsis thaliana GN=VQ22 PE=2 SV=1//5.55464e-49
Bra023899	77.0831	35.0433	1.1373	0.044368	1	-//-
Bra024038	23.9631	3.8814	2.6262	0.003705	0.95483	-//-
Bra024209	496.867	1019.13	-1.0364	0.013378	1	-//-
Bra024215	353.629	42.8097	3.0462	0.0060679	1	-//-
Bra024278	573.723	284.637	1.0112	0.026476	1	-//-
Bra024280	382.556	193.88	0.98051	0.030166	1	sp|Q9FE06|EXOL2_ARATH Protein EXORDIUM-like 2 OS=Arabidopsis thaliana GN=EXL2 PE=2 SV=1//0
Bra024369	228.788	90.13	1.3439	0.022546	1	-//-
Bra024491	102.82	35.2804	1.5432	0.016702	1	-//-
Bra024611	573.288	167.222	1.7775	0.035222	1	-//-
Bra024653	736.438	1671.65	-1.1826	0.018118	1	-//-
Bra024656	1141.09	3174.64	-1.4762	0.0026388	0.83047	-//-
Bra024669	84.0499	167.171	-0.99201	0.031704	1	-//-
Bra024709	2681.89	1145.03	1.2279	0.03607	1	sp|Q9FZE0|BGL40_ARATH Beta-glucosidase 40 OS=Arabidopsis thaliana GN=BGLU40 PE=2 SV=1//0
Bra024849	214.643	460.15	-1.1002	0.0093989	1	-//-
Bra024890	83.5369	26.1781	1.6741	0.04858	1	sp|Q6NLC8|Y1648_ARATH Uncharacterized protein At1g66480 OS=Arabidopsis thaliana GN=At1g66480 PE=2 SV=1//4.00528e-45
Bra024935	97.2175	30.0805	1.6924	0.0012612	0.57332	-//-
Bra024953	203.149	28.9522	2.8108	3.64e-06	0.010623	sp|O80341|EF102_ARATH Ethylene-responsive transcription factor 5 OS=Arabidopsis thaliana GN=ERF5 PE=2 SV=1//5.0064e-94
Bra025101	4.92631	22.8557	-2.214	0.036782	1	-//-
Bra025179	223.974	100.216	1.1602	0.034494	1	-//-
Bra025193	80.1663	4.06331	4.3023	0.0057406	1	-//-
Bra025247	27.9095	9.04697	1.6253	0.029279	1	-//-
Bra025274	20.4657	1.99494	3.3588	0.020565	1	-//-
Bra025325	148.238	10.6252	3.8023	0.020084	1	-//-
Bra025351	708.365	99.0686	2.838	7.12e-10	1.49e-05	sp|Q9LHA1|C8D11_ARATH Cytochrome P450 81D11 OS=Arabidopsis thaliana GN=CYP81D11 PE=2 SV=1//0
Bra025403	882.366	94.1801	3.2279	8.04e-05	0.10499	sp|Q9LRQ8|PMAT2_ARATH Phenolic glucoside malonyltransferase 2 OS=Arabidopsis thaliana GN=PMAT2 PE=1 SV=1//0
Bra025602	52.809	22.6725	1.2198	0.04233	1	-//-
Bra025678	166.377	431.316	-1.3743	0.019103	1	-//-
Bra025708	115.034	220.591	-0.93932	0.035341	1	-//-
Bra025713	77.8272	24.389	1.674	0.0095247	1	-//-
Bra025730	460.45	2384.69	-2.3727	0.010376	1	sp|P28493|PR5_ARATH Pathogenesis-related protein 5 OS=Arabidopsis thaliana GN=At1g75040 PE=1 SV=1//1.04971e-89
Bra025832	6974.34	18553.5	-1.4116	0.00228	0.78448	sp|Q42547|CATA3_ARATH Catalase-3 OS=Arabidopsis thaliana GN=CAT3 PE=1 SV=3//0
Bra025833	0	5.9193	#NAME?	0.02162	1	-//-
Bra025853	4.69908	31.4454	-2.7424	0.0415	1	-//-
Bra025882	71.4648	169.547	-1.2464	0.0087522	1	-//-
Bra025883	262.898	737.697	-1.4885	0.0066313	1	sp|Q9LMP1|WAK2_ARATH Wall-associated receptor kinase 2 OS=Arabidopsis thaliana GN=WAK2 PE=1 SV=1//0
Bra025884	13.4811	2.35875	2.5149	0.032685	1	sp|Q39191|WAK1_ARATH Wall-associated receptor kinase 1 OS=Arabidopsis thaliana GN=WAK1 PE=1 SV=2//0
Bra025934	121.858	35.5069	1.779	0.044837	1	sp|Q9C9H7|RLP12_ARATH Receptor-like protein 12 OS=Arabidopsis thaliana GN=RLP12 PE=2 SV=2//0
Bra025942	79.9028	8.76831	3.1879	0.0017383	0.68547	sp|P13087|MIRA_SYNDU Miraculin OS=Synsepalum dulcificum PE=1 SV=3//6.23357e-51
Bra025994	974.995	279.333	1.8034	2.8e-05	0.048279	sp|Q9SHH7|GSTUP_ARATH Glutathione S-transferase U25 OS=Arabidopsis thaliana GN=GSTU25 PE=1 SV=1//2.5332e-121
Bra025995	1198.93	59.6537	4.329	0.00013744	0.13601	-//-
Bra025998	179.948	13.0978	3.7802	2.28e-05	0.046711	sp|Q1G3U8|VQ1_ARATH VQ motif-containing protein 1 OS=Arabidopsis thaliana GN=VQ1 PE=1 SV=1//8.07975e-43
Bra026058	3785.71	2076.77	0.86623	0.046138	1	sp|Q949U1|C79F1_ARATH Dihomomethionine N-hydroxylase OS=Arabidopsis thaliana GN=CYP79F1 PE=1 SV=1//0
Bra026068	884.069	1678.07	-0.92457	0.037473	1	-//-
Bra026082	62.2227	21.8061	1.5127	0.0089124	1	sp|Q94AN4|AP2L1_ARATH AP2-like ethylene-responsive transcription factor At1g16060 OS=Arabidopsis thaliana GN=At1g16060 PE=2 SV=1//1.56076e-180
Bra026124	1361.74	327.233	2.0571	0.0010655	0.51479	sp|Q9M9E1|AB40G_ARATH ABC transporter G family member 40 OS=Arabidopsis thaliana GN=ABCG40 PE=1 SV=1//0
Bra026262	265.156	1290.04	-2.2825	8.34e-05	0.10499	-//-
Bra026410	138.943	301.98	-1.12	0.013667	1	sp|O82462|SYEC_ARATH Glutamate--tRNA ligase, cytoplasmic OS=Arabidopsis thaliana GN=At5g26707 PE=1 SV=1//0
Bra026494	103.36	50.8636	1.023	0.035977	1	-//-
Bra026621	31.8714	4.35905	2.8702	0.001285	0.57612	sp|Q9ZPS3|DCE4_ARATH Glutamate decarboxylase 4 OS=Arabidopsis thaliana GN=GAD4 PE=1 SV=1//0
Bra026681	50.3372	2.50215	4.3304	0.014013	1	-//-
Bra026684	54.4707	3.71646	3.8735	0.014695	1	-//-
Bra026809	1128.3	609.45	0.88856	0.027453	1	-//-
Bra026859	17.5017	3.62596	2.2711	0.041265	1	-//-
Bra026963	66.0307	6.7814	3.2835	0.039776	1	-//-
Bra027042	1277.38	517.403	1.3038	0.0092904	1	-//-
Bra027094	248.588	560.952	-1.1741	0.0058955	1	-//-
Bra027134	135.163	23.9889	2.4943	0.032591	1	-//-
Bra027210	82.2366	10.6377	2.9506	0.00044797	0.29923	-//-
Bra027237	41.7146	152.499	-1.8702	0.00021132	0.17734	-//-
Bra027257	447.732	864.579	-0.94936	0.024237	1	sp|Q9LK72|LECT5_ARATH Lectin-like protein At3g16530 OS=Arabidopsis thaliana GN=At3g16530 PE=1 SV=1//8.49046e-164
Bra027286	2336.17	757.665	1.6245	0.031261	1	-//-
Bra027316	6.95655	0	Inf	0.016217	1	-//-
Bra027353	1058.07	493.909	1.0991	0.025465	1	-//-
Bra027432	685.627	1268.5	-0.88762	0.029127	1	-//-
Bra027529	0	5.04829	#NAME?	0.044303	1	-//-
Bra027547	284.739	25.6221	3.4742	0.0062913	1	-//-
Bra027611	168.05	333.944	-0.99072	0.027948	1	sp|Q9LQ02|NRPD1_ARATH DNA-directed RNA polymerase IV subunit 1 OS=Arabidopsis thaliana GN=NRPD1 PE=1 SV=1//0
Bra027700	3.48826	23.6111	-2.7589	0.0029302	0.88649	-//-
Bra027724	100.067	234.469	-1.2284	0.0090418	1	-//-
Bra027782	79.2129	5.31254	3.8983	6.19e-05	0.096436	sp|Q9SUS5|RHA1B_ARATH E3 ubiquitin-protein ligase RHA1B OS=Arabidopsis thaliana GN=RHA1B PE=2 SV=1//2.35232e-32
Bra027871	14.7855	37.3298	-1.3361	0.041266	1	sp|Q96FL8|S47A1_HUMAN Multidrug and toxin extrusion protein 1 OS=Homo sapiens GN=SLC47A1 PE=1 SV=1//2.97342e-44
Bra027987	1343.61	62.851	4.418	0.0032489	0.89374	-//-
Bra027990	40.9875	8.66888	2.2413	0.0014531	0.60204	-//-
Bra028220	164.19	376.067	-1.1956	0.026872	1	sp|Q9FID8|Y5900_ARATH Putative receptor-like protein kinase At5g39000 OS=Arabidopsis thaliana GN=At5g39000 PE=3 SV=1//0
Bra028290	74.8788	1.75657	5.4137	0.0032598	0.89374	-//-
Bra028425	55.1421	139.963	-1.3438	0.0055043	1	-//-
Bra028485	687.77	1194.9	-0.79689	0.048893	1	-//-
Bra028503	42.7418	14.5057	1.559	0.016258	1	-//-
Bra028564	100.068	44.15	1.1805	0.018106	1	-//-
Bra028568	243.952	107.228	1.1859	0.025565	1	-//-
Bra028581	6.54062	0.351314	4.2186	0.036509	1	-//-
Bra028660	2898.77	1059.22	1.4524	0.023182	1	-//-
Bra028662	85.5095	205.784	-1.267	0.0071436	1	-//-
Bra028835	417.8	850.396	-1.0253	0.012075	1	-//-
Bra028866	97.3771	45.0011	1.1136	0.026791	1	-//-
Bra028899	12.7899	0	Inf	0.014343	1	-//-
Bra028945	12.2598	0.589687	4.3778	0.032818	1	-//-
Bra029152	4.32734	17.143	-1.9861	0.049854	1	-//-
Bra029172	938.597	123.081	2.9309	0.049885	1	-//-
Bra029281	80.8753	193.702	-1.2601	0.0089165	1	-//-
Bra029298	11.3278	51.5623	-2.1865	0.00235	0.78448	-//-
Bra029307	75.9166	4.80443	3.982	0.03564	1	-//-
Bra029434	349.529	118.421	1.5615	0.017048	1	sp|F4JPW1|BASS5_ARATH Probable sodium/metabolite cotransporter BASS5, chloroplastic OS=Arabidopsis thaliana GN=BASS5 PE=2 SV=1//0
Bra029455	153.576	364.43	-1.2467	0.044253	1	-//-
Bra029456	4698.12	51.8589	6.5013	0.0001475	0.13601	sp|Q39176|ERLI1_ARATH Lipid transfer protein EARLI 1 OS=Arabidopsis thaliana GN=EARLI1 PE=1 SV=1//2.0199e-42
Bra029496	52.3215	5.39502	3.2777	0.008369	1	-//-
Bra029556	8.16501	24.2946	-1.5731	0.042353	1	-//-
Bra029589	33.1923	11.5671	1.5208	0.030564	1	-//-
Bra029644	75.8157	36.537	1.0531	0.048641	1	-//-
Bra029655	20.8393	5.32605	1.9682	0.027675	1	-//-
Bra029660	8.29662	0.620153	3.7418	0.031303	1	-//-
Bra029798	15.0964	0.589687	4.6781	0.019938	1	-//-
Bra029910	653.705	372.173	0.81266	0.048402	1	-//-
Bra029911	73.2321	29.7463	1.2998	0.017343	1	-//-
Bra030032	17.5185	43.1382	-1.3001	0.047371	1	sp|O04067|AGL9_SINAL Agamous-like MADS-box protein AGL9 homolog OS=Sinapis alba GN=AGL9 PE=2 SV=1//1.55905e-179
Bra030177	110.867	47.9388	1.2096	0.022665	1	sp|P56812|PDCD5_MOUSE Programmed cell death protein 5 OS=Mus musculus GN=Pdcd5 PE=1 SV=3//3.57267e-26
Bra030178	80.0654	23.8566	1.7468	0.0081106	1	-//-
Bra030223	4.26272	19.2725	-2.1767	0.021634	1	-//-
Bra030241	44.1487	19.3434	1.1905	0.047807	1	-//-
Bra030284	12.7443	47.5165	-1.8986	0.0082314	1	-//-
Bra030334	5.29333	32.7422	-2.6289	0.00091937	0.47764	sp|Q9GZR2|REXO4_HUMAN RNA exonuclease 4 OS=Homo sapiens GN=REXO4 PE=1 SV=2//5.27345e-25
Bra030337	99.054	253.215	-1.3541	0.0058576	1	-//-
Bra030386	1709.79	219.992	2.9583	0.0011706	0.55404	sp|Q9SE50|BGL18_ARATH Beta-D-glucopyranosyl abscisate beta-glucosidase OS=Arabidopsis thaliana GN=BGLU18 PE=1 SV=2//0
Bra030389	177.779	72.112	1.3018	0.025705	1	-//-
Bra030402	0.701175	10.6334	-3.9227	0.030183	1	-//-
Bra030589	72.2749	23.3159	1.6322	0.040212	1	-//-
Bra030903	9.35192	0.351314	4.7344	0.036299	1	-//-
Bra030940	16.7426	41.9593	-1.3255	0.042704	1	sp|Q5UPH8|YR106_MIMIV Uncharacterized protein R106 OS=Acanthamoeba polyphaga mimivirus GN=MIMI_R106 PE=4 SV=1//1.03058e-10
Bra031012	153.434	57.8537	1.4071	0.023245	1	-//-
Bra031069	35.5574	2.93594	3.5983	0.03248	1	-//-
Bra031393	659.917	1690.3	-1.3569	0.033852	1	-//-
Bra031433	15.6968	3.87694	2.0175	0.040952	1	-//-
Bra031485	1091.02	20.3956	5.7413	5.82e-05	0.09518	sp|F4HPY8|ALKR6_ARATH Probable aldo-keto reductase 6 OS=Arabidopsis thaliana GN=At1g60750 PE=3 SV=1//0
Bra031572	174.734	76.3855	1.1938	0.028645	1	-//-
Bra031603	24.3494	3.96834	2.6173	0.0030426	0.88914	-//-
Bra031627	724.71	1296.87	-0.83956	0.031925	1	sp|O04153|CALR3_ARATH Calreticulin-3 OS=Arabidopsis thaliana GN=CRT3 PE=1 SV=2//0
Bra031727	40.4741	3.67796	3.46	0.00011741	0.13043	-//-
Bra031747	28.5959	9.51123	1.5881	0.036882	1	-//-
Bra031757	116.735	14.512	3.0079	0.0014521	0.60204	-//-
Bra031878	102.079	248.307	-1.2824	0.032281	1	-//-
Bra031918	262.067	78.5054	1.7391	0.014016	1	-//-
Bra031940	314.419	724.467	-1.2042	0.0038556	0.97824	sp|O49623|DPNP2_ARATH SAL2 phosphatase OS=Arabidopsis thaliana GN=SAL2 PE=2 SV=1//0
Bra031975	215.954	98.9655	1.1257	0.012406	1	-//-
Bra031977	36.8608	9.82671	1.9073	0.0069081	1	sp|Q8W4K3|CAAT4_ARATH Cationic amino acid transporter 4, vacuolar OS=Arabidopsis thaliana GN=CAT4 PE=2 SV=1//0
Bra032010	564.83	305.555	0.88638	0.033553	1	sp|Q96324|GSTFB_ARATH Glutathione S-transferase F11 OS=Arabidopsis thaliana GN=GSTF11 PE=2 SV=1//1.88419e-115
Bra032019	24547.2	8096.52	1.6002	0.011951	1	-//-
Bra032030	53.8736	24.5303	1.135	0.049432	1	-//-
Bra032058	11.4246	2.26824	2.3325	0.049842	1	-//-
Bra032171	167.055	342.765	-1.0369	0.020077	1	-//-
Bra032303	625.265	1194.57	-0.93395	0.02522	1	-//-
Bra032386	19.5492	48.4279	-1.3087	0.048212	1	-//-
Bra032624	0.743474	8.07551	-3.4412	0.034496	1	-//-
Bra032670	1823.55	307.289	2.5691	0.0003453	0.24046	sp|F4HVY0|CER1_ARATH Protein ECERIFERUM 1 OS=Arabidopsis thaliana GN=CER1 PE=1 SV=1//0
Bra032693	252.344	55.9286	2.1737	0.00088008	0.4646	-//-
Bra032762	13.4673	37.606	-1.4815	0.0279	1	-//-
Bra032956	191.876	98.6429	0.95989	0.044547	1	sp|Q9LW26|Y3684_ARATH Acyltransferase-like protein At3g26840, chloroplastic OS=Arabidopsis thaliana GN=At3g26840 PE=2 SV=1//0
Bra033077	24.2408	2.86239	3.0821	0.040949	1	-//-
Bra033117	22.6961	5.3736	2.0785	0.04317	1	-//-
Bra033249	2395.16	982.534	1.2855	0.0022519	0.78408	-//-
Bra033436	360.47	75.8441	2.2488	0.047789	1	-//-
Bra033482	31.6598	3.39115	3.2228	0.045008	1	-//-
Bra033532	13.8062	2.18131	2.662	0.024849	1	-//-
Bra033736	115.516	244.551	-1.082	0.046943	1	-//-
Bra033805	5.48768	0	Inf	0.02699	1	-//-
Bra033811	29.9198	0.88453	5.08	0.00025295	0.19908	-//-
Bra033869	48.6323	113.181	-1.2186	0.016453	1	-//-
Bra034049	57.3631	17.0068	1.754	0.0079979	1	-//-
Bra034061	1332.5	58.7064	4.5045	0.0019253	0.7239	sp|Q9SR36|GSTU8_ARATH Glutathione S-transferase U8 OS=Arabidopsis thaliana GN=GSTU8 PE=2 SV=1//2.25462e-132
Bra034100	177.502	33.6945	2.3972	0.02569	1	-//-
Bra034162	41.7116	104.38	-1.3233	0.010417	1	sp|Q9SRL4|ENAS2_ARATH Cytosolic endo-beta-N-acetylglucosaminidase 2 OS=Arabidopsis thaliana GN=ENGASE2 PE=1 SV=1//1.46064e-06
Bra034201	119.941	299.914	-1.3222	0.026577	1	sp|Q9ZQZ9|TI204_ARATH Protein TIC 20-IV, chloroplastic OS=Arabidopsis thaliana GN=TIC20-IV PE=2 SV=1//1.10318e-167
Bra034206	505.179	43.533	3.5366	0.0013619	0.58653	-//-
Bra034313	26.5333	75.9787	-1.5178	0.0064742	1	sp|O81020|NPC2_ARATH Non-specific phospholipase C2 OS=Arabidopsis thaliana GN=NPC2 PE=2 SV=1//0
Bra034350	37.1829	2.74053	3.7621	0.0045295	1	-//-
Bra034424	51.7668	4.0373	3.6806	0.023453	1	-//-
Bra034429	172.242	83.2663	1.0486	0.037801	1	sp|Q0VD42|TM136_BOVIN Transmembrane protein 136 OS=Bos taurus GN=TMEM136 PE=2 SV=1//5.87969e-12
Bra034433	150.232	77.804	0.94927	0.046824	1	-//-
Bra034557	9.77933	1.29231	2.9198	0.038462	1	-//-
Bra034611	61.9408	18.9553	1.7083	0.01066	1	-//-
Bra034806	38.5393	106.899	-1.4718	0.0029781	0.88649	-//-
Bra035002	966.988	113.325	3.093	0.036625	1	-//-
Bra035029	31.8898	0	Inf	0.041356	1	-//-
Bra035348	91.9724	38.6991	1.2489	0.01625	1	-//-
Bra035413	188.625	348.919	-0.88737	0.040513	1	sp|Q944S1|RH22_ARATH DEAD-box ATP-dependent RNA helicase 22 OS=Arabidopsis thaliana GN=RH22 PE=2 SV=1//0
Bra035505	184.157	37.6167	2.2915	0.046534	1	-//-
Bra035640	100.784	38.5478	1.3865	0.0095042	1	sp|Q9LTS3|CKX3_ARATH Cytokinin dehydrogenase 3 OS=Arabidopsis thaliana GN=CKX3 PE=1 SV=1//0
Bra035732	85.4323	5.94621	3.8447	0.040549	1	-//-
Bra035942	1130.72	640.043	0.82099	0.048593	1	-//-
Bra035945	35.1531	5.21311	2.7534	0.048783	1	-//-
Bra035956	98.2149	184.485	-0.90949	0.046802	1	-//-
Bra035966	142.52	339.562	-1.2525	0.028692	1	-//-
Bra035973	9.9067	0.620153	3.9977	0.047185	1	-//-
Bra036138	71.0718	3.23525	4.4573	1.77e-09	1.93e-05	sp|Q9FGZ4|WRK48_ARATH Probable WRKY transcription factor 48 OS=Arabidopsis thaliana GN=WRKY48 PE=2 SV=1//4.92091e-129
Bra036151	8.41739	0.294843	4.8354	0.021864	1	-//-
Bra036293	130.928	288.159	-1.1381	0.010145	1	-//-
Bra036306	22.0569	2.58909	3.0907	0.023875	1	-//-
Bra036782	358.084	168.721	1.0857	0.013571	1	-//-
Bra036841	57.3235	216.869	-1.9196	0.0034382	0.91459	-//-
Bra036881	227.984	57.1241	1.9968	0.027727	1	-//-
Bra037007	96.8962	7.20793	3.7488	0.01194	1	-//-
Bra037039	1.38238	10.0875	-2.8673	0.036802	1	-//-
Bra037124	15.6939	44.71	-1.5104	0.021469	1	-//-
Bra037161	138.51	28.7328	2.2692	8.22e-06	0.020696	-//-
Bra037170	96.9895	182.11	-0.90891	0.047222	1	sp|Q6NQL6|LPPE2_ARATH Lipid phosphate phosphatase epsilon 2, chloroplastic OS=Arabidopsis thaliana GN=LPPE2 PE=1 SV=1//1.76404e-103
Bra037191	1373.65	2413.62	-0.81318	0.036978	1	sp|Q39129|STR16_ARATH Thiosulfate sulfurtransferase 16, chloroplastic OS=Arabidopsis thaliana GN=STR16 PE=1 SV=2//3.61344e-62
Bra037295	725.292	318.008	1.1895	0.011638	1	-//-
Bra037358	182.127	441.18	-1.2764	0.0030386	0.88914	sp|Q84WU2|UBP13_ARATH Ubiquitin carboxyl-terminal hydrolase 13 OS=Arabidopsis thaliana GN=UBP13 PE=1 SV=1//6.93248e-09
Bra037386	3001.54	1023.27	1.5525	0.00015641	0.13601	-//-
Bra037422	232.363	52.7036	2.1404	3.89e-06	0.010623	-//-
Bra037456	235.992	106.202	1.1519	0.042505	1	-//-
Bra037465	86.1692	179.396	-1.0579	0.024548	1	-//-
Bra037480	821.145	382.559	1.102	0.0098159	1	-//-
Bra037715	257.989	466.947	-0.85595	0.040244	1	-//-
Bra038031	486.706	34.1673	3.8324	0.001802	0.69386	-//-
Bra038089	329.907	3.0703	6.7475	0.029491	1	-//-
Bra038101	5.67402	22.0265	-1.9568	0.018394	1	-//-
Bra038267	95.0702	23.7022	2.004	0.01617	1	-//-
Bra038426	122.358	57.716	1.0841	0.033567	1	-//-
Bra038451	172.169	64.7216	1.4115	0.0033201	0.89808	-//-
Bra038460	52.0769	17.7948	1.5492	0.012005	1	sp|B9SA89|CSPLB_RICCO CASP-like protein 2B1 OS=Ricinus communis GN=RCOM_0864260 PE=2 SV=1//5.62967e-61
Bra038521	216.961	78.6074	1.4647	0.0019759	0.7239	-//-
Bra038663	574.798	245.626	1.2266	0.0043657	1	-//-
Bra038677	16.3641	1.17937	3.7944	0.0021981	0.78408	-//-
Bra038734	5240.17	15182.6	-1.5347	0.00012353	0.13043	-//-
Bra038756	12.0807	50.4808	-2.063	0.022561	1	-//-
Bra038935	31.7862	80.4773	-1.3402	0.012921	1	-//-
Bra038952	1737.93	900.515	0.94855	0.041898	1	-//-
Bra038965	91.6612	36.3685	1.3336	0.010564	1	-//-
Bra038967	4995.49	2066.78	1.2732	0.0031005	0.89374	-//-
Bra038999	423.502	1054.4	-1.316	0.020495	1	-//-
Bra039047	909.097	24.5762	5.2091	1.09e-05	0.025587	sp|Q9LHA1|C8D11_ARATH Cytochrome P450 81D11 OS=Arabidopsis thaliana GN=CYP81D11 PE=2 SV=1//0
Bra039112	48.0305	13.9089	1.7879	0.0049156	1	-//-
Bra039150	230.159	121.369	0.92323	0.047011	1	sp|Q9SGA6|RS191_ARATH 40S ribosomal protein S19-1 OS=Arabidopsis thaliana GN=RPS19A PE=2 SV=1//4.6349e-100
Bra039217	981.862	250.99	1.9679	0.0096431	1	sp|Q8S8Q6|TET8_ARATH Tetraspanin-8 OS=Arabidopsis thaliana GN=TET8 PE=2 SV=1//1.85291e-145
Bra039304	568.19	1252.25	-1.1401	0.007898	1	-//-
Bra039368	626.877	1133.97	-0.85512	0.04252	1	sp|Q9LK64|AB3C_ARATH ABC transporter C family member 3 OS=Arabidopsis thaliana GN=ABCC3 PE=1 SV=1//0
Bra039379	165.279	357.998	-1.1151	0.010635	1	-//-
Bra039531	574.159	64.9893	3.1432	0.01538	1	sp|C0LGP4|Y3475_ARATH Probable LRR receptor-like serine/threonine-protein kinase At3g47570 OS=Arabidopsis thaliana GN=At3g47570 PE=2 SV=1//1.60956e-173
Bra039556	11.1398	1.26631	3.137	0.019321	1	-//-
Bra039680	104.2	50.7561	1.0377	0.038753	1	-//-
Bra039707	212.111	98.2644	1.1101	0.013542	1	-//-
Bra039752	94.528	33.8589	1.4812	0.015192	1	sp|Q9C8D1|PUB20_ARATH U-box domain-containing protein 20 OS=Arabidopsis thaliana GN=PUB20 PE=2 SV=1//0
Bra039800	258.763	109.072	1.2463	0.046185	1	-//-
Bra039818	4295.71	2151.43	0.9976	0.044618	1	-//-
Bra039948	197.947	406.572	-1.0384	0.015708	1	-//-
Bra039980	1748.65	365.321	2.259	0.011042	1	sp|Q9ZW24|GSTU7_ARATH Glutathione S-transferase U7 OS=Arabidopsis thaliana GN=GSTU7 PE=2 SV=1//7.65853e-123
Bra039982	905.739	233.033	1.9586	0.046515	1	-//-
Bra039984	21.1711	1.17937	4.166	0.0039897	0.98925	sp|Q9ZW29|GSTU2_ARATH Glutathione S-transferase U2 OS=Arabidopsis thaliana GN=GSTU2 PE=2 SV=1//9.34868e-142
Bra040158	157.309	22.5077	2.8051	0.046743	1	-//-
Bra040287	168.386	70.2725	1.2607	0.022025	1	-//-
Bra040363	1745.99	506.965	1.7841	0.015917	1	sp|Q9SFU3|PPA15_ARATH Purple acid phosphatase 15 OS=Arabidopsis thaliana GN=PAP15 PE=1 SV=1//0
Bra040554	17.7794	46.4979	-1.387	0.02779	1	-//-
Bra040577	31.4668	7.72419	2.0264	0.0094337	1	-//-
Bra040588	91.4962	253.953	-1.4728	0.023764	1	-//-
Bra040628	40.1457	8.53964	2.233	0.0016165	0.65326	-//-
Bra040777	29.4721	9.03793	1.7053	0.024067	1	sp|Q949Y5|EGY1_ARATH Probable zinc metalloprotease EGY1, chloroplastic OS=Arabidopsis thaliana GN=EGY1 PE=2 SV=1//1.7978e-34
Bra040903	739.71	1319.9	-0.8354	0.035363	1	-//-
Bra040926	86.8344	3.15277	4.7836	0.00015791	0.13601	sp|Q8VWJ2|WRK28_ARATH Probable WRKY transcription factor 28 OS=Arabidopsis thaliana GN=WRKY28 PE=2 SV=1//1.09585e-140
Bra040939	98.2325	47.6153	1.0448	0.046869	1	sp|Q9FH05|SCP42_ARATH Serine carboxypeptidase-like 42 OS=Arabidopsis thaliana GN=SCPL42 PE=2 SV=1//0
Bra040972	7.4239	24.1138	-1.6996	0.039601	1	-//-
Bra041032	195.713	364.689	-0.89792	0.037099	1	-//-
Bra041035	21.9789	2.88393	2.93	0.0035443	0.92804	-//-
Bra041046	12.1862	0.294843	5.3692	0.003465	0.91459	-//-
Bra041142	48.3475	10.1868	2.2467	0.036314	1	-//-
Novel00198	63.4816	12.1988	2.3796	0.031331	1	--	PREDICTED: LOW QUALITY PROTEIN: zinc finger protein ZAT12 [Brassica rapa]
Novel00239	78.3575	21.9008	1.8391	0.0016367	0.65326	--	BnaA05g36040D [Brassica napus]
Novel00281	11.7811	0.945464	3.6393	0.014608	1	-//-
Novel00301	18.7405	74.9682	-2.0001	0.0095875	1	--	BnaA03g36250D [Brassica napus]
Novel00394	18.087	2.29425	2.9789	0.0042837	1	--	PREDICTED: probable sulfate transporter 4.2 [Brassica rapa]
Novel00474	1196.48	2137.97	-0.83744	0.034275	1	--	PREDICTED: nitrile-specifier protein 2-like [Brassica rapa]
Novel00479	85.5183	234.313	-1.4541	0.043806	1	-//-
Novel00652	22.5931	0.702627	5.007	0.00047641	0.31186	--	BnaA06g16030D [Brassica napus]
Novel00655	49.2994	19.3466	1.3495	0.033791	1	-//-
Novel00725	562.105	1025.3	-0.86713	0.043063	1	--	PREDICTED: CBL-interacting serine/threonine-protein kinase 25 [Brassica rapa]
Novel00906	9.42049	35.0643	-1.8961	0.0092292	1	--	PREDICTED: putative ribonuclease H protein At1g65750 [Brassica rapa]
Novel00939	7.53948	31.9349	-2.0826	0.037074	1	--	PREDICTED: uncharacterized protein LOC103868993 [Brassica rapa]
Novel00940	70.0241	210.754	-1.5896	0.036736	1	--	PREDICTED: uncharacterized protein LOC103833987 isoform X1 [Brassica rapa]
Novel00971	56.5552	18.0394	1.6485	0.008162	1	--	BnaA08g28890D [Brassica napus]
Novel00975	0	9.55775	#NAME?	0.0029021	0.88649	--	PREDICTED: U-box domain-containing protein 52-like [Brassica rapa]
Novel01038	418.886	213.31	0.9736	0.037561	1	--	PREDICTED: folylpolyglutamate synthase isoform X2 [Brassica rapa]
Novel01073	57.0148	21.6095	1.3997	0.021953	1	-//-
Novel01075	9.02407	47.5001	-2.3961	0.048293	1	--	BnaA09g11270D [Brassica napus]
Novel01115	1674.22	677.79	1.3046	0.027175	1	--	PREDICTED: protein HOTHEAD-like isoform X1 [Brassica rapa]
Novel01116	22.9216	1.23584	4.2131	0.00025504	0.19908	--	BnaC04g24690D [Brassica napus]
Novel01134	30.2381	0	Inf	0.0010695	0.51479	--	PREDICTED: uncharacterized protein LOC103843858 [Brassica rapa]
Novel01217	361.683	197.286	0.87443	0.049064	1	--	BnaA10g26410D [Brassica napus]
Novel01263	128.554	0.676624	7.5698	0.010222	1	--	PREDICTED: uncharacterized protein LOC103849967 isoform X2 [Brassica rapa]
Novel01294	915.461	13.0224	6.1354	0.018327	1	-//-
